# Supplementary material for: Hypoxia promotes histone H3K9 lactylation to enhance LAMC2 transcription in esophageal squamous cell carcinoma
Source: iScience. 2024 Jun 5;27(7):110188. doi: 10.1016/j.isci.2024.110188 (PMC11233973; doi:10.1016/j.isci.2024.110188)
Supplement: Table S2. 260 genes merged from RNA-seq and NMase-seq, related to Figure 4 [file mmc3.xlsx]

## Sheet: MNase ChIP seq merge RNA seq
gene_id	O1	O2	O3	H1	H2	H3	O	H	log2FoldChange	pvalue	padj	gene_name	gene_chr	gene_start	gene_end	gene_strand	gene_length	gene_biotype	gene_description	tf_family
ENSG00000146674	2189.09	2296.38	2012.24	41032.5	42184.5	44962.5	2165.9	42726.5	-4.30211	0	0	IGFBP3	7	45912245	45921874	-	4571	protein_coding	insulin like growth factor binding protein 3 [Source:HGNC Symbol;Acc:HGNC:5472]
ENSG00000104419	2019.6	1909.5	1832.81	33339.3	33094.4	34800.8	1920.64	33744.8	-4.1352	0	0	NDRG1	8	133237171	133302022	-	9823	protein_coding	N-myc downstream regulated 1 [Source:HGNC Symbol;Acc:HGNC:7679]
ENSG00000059804	424.75	447.211	392.608	7198.49	6668.64	7636.24	421.523	7167.79	-4.08785	0	0	SLC2A3	12	7919230	7936275	-	6159	protein_coding	solute carrier family 2 member 3 [Source:HGNC Symbol;Acc:HGNC:11007]
ENSG00000076641	382.887	513.287	496.789	4626.78	4562.39	4622.63	464.321	4603.93	-3.30834	2.64343e-238	5.60876e-235	PAG1	8	80967810	81112068	-	11023	protein_coding	phosphoprotein membrane anchor with glycosphingolipid microdomains 1 [Source:HGNC Symbol;Acc:HGNC:30043]
ENSG00000181126	79.6406	94.8048	52.0905	1919.39	1754.38	1888.76	75.512	1854.18	-4.61824	6.54344e-225	1.24954e-221	HLA-V	6	29790954	29797811	+	5662	transcribed_unprocessed_pseudogene	major histocompatibility complex, class I, V (pseudogene) [Source:HGNC Symbol;Acc:HGNC:23482]
ENSG00000134013	437.002	455.829	459.168	3049.73	2840.71	2908.95	450.666	2933.13	-2.70194	3.23053e-206	5.60821e-203	LOXL2	8	23297189	23425328	-	5707	protein_coding	lysyl oxidase like 2 [Source:HGNC Symbol;Acc:HGNC:6666]
ENSG00000105143	946.498	1005.51	934.735	5027.57	5325.6	5933.32	962.246	5428.83	-2.49615	2.50853e-180	2.99393e-177	SLC1A6	19	14950034	15022990	-	7646	protein_coding	solute carrier family 1 member 6 [Source:HGNC Symbol;Acc:HGNC:10944]
ENSG00000143847	34.7151	54.5846	33.7624	1115.73	1108.14	1184.51	41.0207	1136.13	-4.78774	2.72274e-175	2.88852e-172	PPFIA4	1	203026498	203078740	+	9707	protein_coding	PTPRF interacting protein alpha 4 [Source:HGNC Symbol;Acc:HGNC:9248]
ENSG00000075426	990.402	1011.25	1003.22	3727.1	3461.19	3850.89	1001.63	3679.73	-1.87719	2.00186e-117	1.5291e-114	FOSL2	2	28392448	28417312	+	7157	protein_coding	FOS like 2, AP-1 transcription factor subunit [Source:HGNC Symbol;Acc:HGNC:3798]
ENSG00000152377	749.438	859.947	865.281	3226.12	3216.37	3256.19	824.889	3232.89	-1.97001	6.63791e-116	4.87529e-113	SPOCK1	5	136975298	137598379	-	6222	protein_coding	SPARC (osteonectin), cwcv and kazal like domains proteoglycan 1 [Source:HGNC Symbol;Acc:HGNC:11251]
ENSG00000197930	2294.26	2125.93	2253.4	6792.48	6662.7	7098.27	2224.53	6851.15	-1.62298	1.80988e-108	1.08005e-105	ERO1A	14	52639916	52695900	-	7548	protein_coding	endoplasmic reticulum oxidoreductase 1 alpha [Source:HGNC Symbol;Acc:HGNC:13280]
ENSG00000182795	404.329	397.414	414.795	2113.52	1791.06	1814.43	405.513	1906.33	-2.23274	4.60416e-105	2.66427e-102	C1orf116	1	207018521	207032756	-	5502	protein_coding	chromosome 1 open reading frame 116 [Source:HGNC Symbol;Acc:HGNC:28667]
ENSG00000185033	2762.92	3084.51	3002.92	8924.79	8443.84	8886.29	2950.11	8751.64	-1.56862	6.69933e-99	3.55362e-96	SEMA4B	15	90160604	90229679	+	7006	protein_coding	semaphorin 4B [Source:HGNC Symbol;Acc:HGNC:10730]
ENSG00000058085	4847.86	5081.15	5374.97	13615.2	13728.8	13417.9	5101.33	13587.3	-1.41324	4.89678e-91	2.39767e-88	LAMC2	1	183186238	183244900	+	6543	protein_coding	laminin subunit gamma 2 [Source:HGNC Symbol;Acc:HGNC:6493]
ENSG00000114019	3705.33	4483.6	4143.12	12463	11880.3	12255.9	4110.68	12199.7	-1.56924	1.44982e-83	6.75261e-81	AMOTL2	3	134355874	134375479	-	5984	protein_coding	angiomotin like 2 [Source:HGNC Symbol;Acc:HGNC:17812]
ENSG00000115548	802.532	943.26	971.391	3054.95	2992.37	3053.71	905.728	3033.68	-1.74334	6.41136e-83	2.91503e-80	KDM3A	2	86440647	86492716	+	13423	protein_coding	lysine demethylase 3A [Source:HGNC Symbol;Acc:HGNC:20815]
ENSG00000119938	249.132	203.016	241.16	1030.14	1086.33	1108.22	231.103	1074.9	-2.21868	3.00516e-80	1.27526e-77	PPP1R3C	10	91628442	91633054	-	2524	protein_coding	protein phosphatase 1 regulatory subunit 3C [Source:HGNC Symbol;Acc:HGNC:9293]
ENSG00000196083	953.645	946.133	1069.78	2922.4	3160.87	3241.51	989.854	3108.26	-1.65078	8.60404e-79	3.22162e-76	IL1RAP	3	190514051	190659750	+	11558	protein_coding	interleukin 1 receptor accessory protein [Source:HGNC Symbol;Acc:HGNC:5995]
ENSG00000153292	1910.35	1879.82	1957.25	5214.39	4820.1	5086.26	1915.81	5040.25	-1.3955	1.33726e-78	4.91084e-76	ADGRF1	6	46997703	47042363	-	12401	protein_coding	adhesion G protein-coupled receptor F1 [Source:HGNC Symbol;Acc:HGNC:18990]
ENSG00000247095	73.5144	103.423	71.3833	628.315	862.325	849.992	82.7737	780.211	-3.23531	1.66836e-78	5.89982e-76	MIR210HG	11	565660	568457	-	2321	lincRNA	MIR210 host gene [Source:HGNC Symbol;Acc:HGNC:39524]
ENSG00000140465	666.735	610.964	578.783	2106.21	2690.06	2689.85	618.827	2495.37	-2.01224	6.63704e-75	2.22352e-72	CYP1A1	15	74719542	74725610	-	3435	protein_coding	cytochrome P450 family 1 subfamily A member 1 [Source:HGNC Symbol;Acc:HGNC:2595]
ENSG00000137831	1862.36	1777.35	1878.15	5728.94	4961.84	4874.99	1839.29	5188.59	-1.49612	1.48118e-69	4.79399e-67	UACA	15	70654554	70763593	-	11031	protein_coding	uveal autoantigen with coiled-coil domains and ankyrin repeats [Source:HGNC Symbol;Acc:HGNC:15947]
ENSG00000136068	5540.12	7037.58	6699.42	20558	18475.6	19283.8	6425.71	19439.1	-1.59692	1.71874e-69	5.47019e-67	FLNB	3	58008400	58172251	+	13952	protein_coding	filamin B [Source:HGNC Symbol;Acc:HGNC:3755]
ENSG00000073060	1335.51	1092.65	1172.04	4002.64	3462.18	3882.19	1200.07	3782.34	-1.65652	5.41802e-68	1.66875e-65	SCARB1	12	124776856	124882668	-	7741	protein_coding	scavenger receptor class B member 1 [Source:HGNC Symbol;Acc:HGNC:1664]
ENSG00000105220	8278.54	6369.16	6690.74	24920.7	21247.9	22523.3	7112.81	22897.3	-1.68677	3.45823e-66	1.01597e-63	GPI	19	34359480	34402413	+	10680	protein_coding	glucose-6-phosphate isomerase [Source:HGNC Symbol;Acc:HGNC:4458]
ENSG00000137193	710.639	690.447	616.404	2025.85	1947.66	1980.71	672.497	1984.74	-1.56163	3.00038e-65	8.55154e-63	PIM1	6	37170203	37175426	+	2977	protein_coding	Pim-1 proto-oncogene, serine/threonine kinase [Source:HGNC Symbol;Acc:HGNC:8986]
ENSG00000146242	3677.76	3447.45	3296.17	8488.52	7859.05	8458.84	3473.79	8268.8	-1.25126	8.21358e-62	2.14858e-59	TPBG	6	82363206	82370828	+	6904	protein_coding	trophoblast glycoprotein [Source:HGNC Symbol;Acc:HGNC:12004]
ENSG00000157557	2264.65	2025.38	2286.19	5474.27	5264.14	5319.06	2192.07	5352.49	-1.288	1.03913e-61	2.68151e-59	ETS2	21	38805307	38824955	+	4595	protein_coding	ETS proto-oncogene 2, transcription factor [Source:HGNC Symbol;Acc:HGNC:3489]
ENSG00000163659	784.153	845.582	840.201	2065.51	2060.66	2083.41	823.312	2069.86	-1.32973	3.21395e-55	7.48459e-53	TIPARP	3	156673235	156706770	+	5048	protein_coding	TCDD inducible poly(ADP-ribose) polymerase [Source:HGNC Symbol;Acc:HGNC:23696]
ENSG00000169071	56.1568	45.966	53.0551	430.01	358.806	383.426	51.726	390.747	-2.91843	1.01196e-54	2.30053e-52	ROR2	9	91563091	91950162	-	5818	protein_coding	receptor tyrosine kinase like orphan receptor 2 [Source:HGNC Symbol;Acc:HGNC:10257]
ENSG00000092929	1648.97	1731.38	1618.66	3737.54	3698.08	3727.64	1666.34	3721.09	-1.15898	6.61987e-54	1.46992e-51	UNC13D	17	75827225	75844717	-	7752	protein_coding	unc-13 homolog D [Source:HGNC Symbol;Acc:HGNC:23147]
ENSG00000134531	3466.41	2894.9	3370.45	7795.49	7966.09	7579.51	3243.92	7780.36	-1.26223	9.05915e-53	1.94375e-50	EMP1	12	13196716	13219939	+	7838	protein_coding	epithelial membrane protein 1 [Source:HGNC Symbol;Acc:HGNC:3333]
ENSG00000141526	7946.7	8191.52	7873.38	15558.6	17281.2	17532	8003.87	16790.6	-1.06891	4.22451e-49	8.40325e-47	SLC16A3	17	82228397	82261129	+	8995	protein_coding	solute carrier family 16 member 3 [Source:HGNC Symbol;Acc:HGNC:10924]
ENSG00000245532	7853.79	8384	5582.37	24936.4	22026.9	22663.2	7273.38	23208.8	-1.67399	2.46463e-47	4.70646e-45	NEAT1	11	65422774	65445540	+	22767	lincRNA	nuclear paraspeckle assembly transcript 1 [Source:HGNC Symbol;Acc:HGNC:30815]
ENSG00000024422	3176.43	3182.19	3203.57	7751.66	6683.51	6731.47	3187.4	7055.55	-1.14629	1.00358e-46	1.79106e-44	EHD2	19	47713343	47743134	+	3923	protein_coding	EH domain containing 2 [Source:HGNC Symbol;Acc:HGNC:3243]
ENSG00000074800	49436.4	41401	43337.4	95861.9	95409.8	97677.7	44724.9	96316.5	-1.10672	1.90563e-46	3.30818e-44	ENO1	1	8861000	8879250	-	5276	protein_coding	enolase 1 [Source:HGNC Symbol;Acc:HGNC:3350]
ENSG00000196924	10655.5	12968.1	13289.8	29403.5	27601.3	28484	12304.5	28496.3	-1.21153	1.70797e-44	2.83612e-42	FLNA	X	154348524	154374638	-	10585	protein_coding	filamin A [Source:HGNC Symbol;Acc:HGNC:3754]
ENSG00000107738	918.93	791.955	829.59	2062.38	1959.56	1995.38	846.825	2005.77	-1.24443	4.91803e-43	7.82623e-41	VSIR	10	71747559	71773498	-	5128	protein_coding	V-set immunoregulatory receptor [Source:HGNC Symbol;Acc:HGNC:30085]
ENSG00000148426	395.14	333.253	348.235	1046.84	1021.9	984.974	358.876	1017.91	-1.5048	5.82615e-43	9.19473e-41	PROSER2	10	11823339	11872277	+	3663	protein_coding	proline and serine rich 2 [Source:HGNC Symbol;Acc:HGNC:23728]
ENSG00000004399	1033.29	1331.1	1173.97	2942.23	2870.45	3092.84	1179.45	2968.51	-1.33119	7.85276e-43	1.22915e-40	PLXND1	3	129555175	129606818	-	9738	protein_coding	plexin D1 [Source:HGNC Symbol;Acc:HGNC:9107]
ENSG00000066248	540.126	446.253	471.708	1256.63	1312.32	1324.38	486.029	1297.78	-1.41784	1.38996e-42	2.14054e-40	NGEF	2	232878686	233013272	-	4678	protein_coding	neuronal guanine nucleotide exchange factor [Source:HGNC Symbol;Acc:HGNC:7807]
ENSG00000145901	1996.12	1794.59	1816.42	3866.96	3861.63	3979.02	1869.04	3902.54	-1.06237	2.94606e-42	4.46492e-40	TNIP1	5	151029945	151093577	-	5793	protein_coding	TNFAIP3 interacting protein 1 [Source:HGNC Symbol;Acc:HGNC:16903]
ENSG00000145623	1102.72	1386.64	1374.61	3159.32	3160.87	3153.48	1287.99	3157.89	-1.29336	3.76622e-42	5.66297e-40	OSMR	5	38845858	38945596	+	7174	protein_coding	oncostatin M receptor [Source:HGNC Symbol;Acc:HGNC:8507]
ENSG00000167772	5.10516	1.91525	7.71711	217.092	234.909	273.876	4.91251	241.959	-5.62551	8.18896e-41	1.18467e-38	ANGPTL4	19	8363289	8374373	+	2482	protein_coding	angiopoietin like 4 [Source:HGNC Symbol;Acc:HGNC:16039]
ENSG00000134954	512.559	534.354	633.768	1476.85	1453.07	1418.28	560.227	1449.4	-1.37085	3.22265e-40	4.52498e-38	ETS1	11	128458761	128587558	-	7149	protein_coding	ETS proto-oncogene 1, transcription factor [Source:HGNC Symbol;Acc:HGNC:3488]
ENSG00000062716	3415.36	3103.66	2760.8	7395.75	6423.82	6763.75	3093.27	6861.11	-1.14941	1.28344e-36	1.59146e-34	VMP1	17	59707192	59842255	+	6916	protein_coding	vacuole membrane protein 1 [Source:HGNC Symbol;Acc:HGNC:29559]
ENSG00000144824	1056.77	1105.1	1117.05	2354.62	2250.96	2172.42	1092.97	2259.33	-1.04736	2.80358e-36	3.38842e-34	PHLDB2	3	111732497	111976517	+	12309	protein_coding	pleckstrin homology like domain family B member 2 [Source:HGNC Symbol;Acc:HGNC:29573]
ENSG00000149633	8.16826	3.8305	9.64639	171.169	189.315	189.757	7.21505	183.414	-4.67258	3.94439e-36	4.73724e-34	KIAA1755	20	38210488	38260772	-	8083	protein_coding	KIAA1755 [Source:HGNC Symbol;Acc:HGNC:29372]
ENSG00000161638	420.666	437.634	444.699	1095.9	1000.1	1067.14	434.333	1054.38	-1.27915	1.04522e-35	1.23207e-33	ITGA5	12	54395261	54419460	-	7577	protein_coding	integrin subunit alpha 5 [Source:HGNC Symbol;Acc:HGNC:6141]
ENSG00000128422	50.0306	29.6864	24.116	259.885	277.53	253.335	34.611	263.583	-2.93585	1.81062e-35	2.1212e-33	KRT17	17	41619441	41624842	-	3130	protein_coding	keratin 17 [Source:HGNC Symbol;Acc:HGNC:6427]
ENSG00000013588	10662.6	9609.76	9630.96	28028.9	21195.3	21617.6	9967.79	23613.9	-1.24429	2.12022e-35	2.46876e-33	GPRC5A	12	12890782	12917937	+	8440	protein_coding	G protein-coupled receptor class C group 5 member A [Source:HGNC Symbol;Acc:HGNC:9836]
ENSG00000137936	1005.72	926.98	1121.88	2253.38	2217.26	2234.04	1018.19	2234.89	-1.13418	2.16516e-35	2.50581e-33	BCAR3	1	93561786	93847150	-	6866	protein_coding	BCAR3, NSP family adaptor protein [Source:HGNC Symbol;Acc:HGNC:973]
ENSG00000127663	459.465	478.812	458.204	1040.58	1100.21	1186.47	465.493	1109.09	-1.25268	5.32886e-34	5.71685e-32	KDM4B	19	4969113	5153595	+	14716	protein_coding	lysine demethylase 4B [Source:HGNC Symbol;Acc:HGNC:29136]
ENSG00000146648	36769.4	46043.5	47112	95378.7	89154.4	93013	43308.3	92515.4	-1.09503	1.00795e-33	1.05757e-31	EGFR	7	55019021	55211628	+	12521	protein_coding	epidermal growth factor receptor [Source:HGNC Symbol;Acc:HGNC:3236]
ENSG00000119408	1738.82	2204.45	2319.96	4697.75	4831	4768.37	2087.74	4765.71	-1.19044	1.97728e-33	2.05207e-31	NEK6	9	124257606	124353307	+	4419	protein_coding	NIMA related kinase 6 [Source:HGNC Symbol;Acc:HGNC:7749]
ENSG00000090530	818.868	858.989	937.629	1809.8	1831.7	1785.08	871.829	1808.86	-1.05265	6.11152e-32	6.04693e-30	P3H2	3	189956728	190122437	-	5605	protein_coding	prolyl 3-hydroxylase 2 [Source:HGNC Symbol;Acc:HGNC:19317]
ENSG00000175309	702.471	848.455	755.312	1717.95	1618.59	1786.06	768.746	1707.53	-1.15087	1.00265e-31	9.67e-30	PHYKPL	5	178208497	178232791	-	8402	protein_coding	5-phosphohydroxy-L-lysine phospho-lyase [Source:HGNC Symbol;Acc:HGNC:28249]
ENSG00000138834	847.457	1208.52	927.983	2397.41	2486.86	2801.36	994.654	2561.88	-1.36456	5.81174e-31	5.44024e-29	MAPK8IP3	16	1706183	1770317	+	10285	protein_coding	mitogen-activated protein kinase 8 interacting protein 3 [Source:HGNC Symbol;Acc:HGNC:6884]
ENSG00000196352	1045.54	896.336	1081.36	2030.02	2271.78	2286.86	1007.74	2196.22	-1.12424	6.51264e-31	6.0666e-29	CD55	1	207321376	207386804	+	5908	protein_coding	CD55 molecule (Cromer blood group) [Source:HGNC Symbol;Acc:HGNC:2665]
ENSG00000122641	41.8624	28.7287	42.4441	195.174	252.75	245.51	37.6784	231.145	-2.61966	2.64071e-29	2.11878e-27	INHBA	7	41667168	41705834	-	8302	protein_coding	inhibin subunit beta A [Source:HGNC Symbol;Acc:HGNC:6066]
ENSG00000184557	393.098	419.439	455.31	921.599	1004.06	1015.3	422.616	980.319	-1.21365	3.40728e-29	2.68865e-27	SOCS3	17	78356778	78360077	-	2734	protein_coding	suppressor of cytokine signaling 3 [Source:HGNC Symbol;Acc:HGNC:19391]
ENSG00000173548	618.746	741.201	737.949	1444.5	1522.45	1456.43	699.299	1474.46	-1.07562	3.42152e-27	2.43796e-25	SNX33	15	75647906	75662301	+	8008	protein_coding	sorting nexin 33 [Source:HGNC Symbol;Acc:HGNC:28468]
ENSG00000061656	86.7878	66.0761	57.8783	279.715	308.256	290.504	70.2474	292.825	-2.06263	5.21203e-27	3.67266e-25	SPAG4	20	35615892	35621049	+	2240	protein_coding	sperm associated antigen 4 [Source:HGNC Symbol;Acc:HGNC:11214]
ENSG00000080031	76.5775	96.72	78.1358	307.895	300.327	330.607	83.8111	312.943	-1.89956	6.83012e-27	4.74284e-25	PTPRH	19	55181248	55209506	-	4344	protein_coding	protein tyrosine phosphatase, receptor type H [Source:HGNC Symbol;Acc:HGNC:9672]
ENSG00000160271	360.425	384.007	357.881	801.572	794.924	893.03	367.438	829.842	-1.17535	6.98779e-26	4.58553e-24	RALGDS	9	133097720	133149334	-	7584	protein_coding	ral guanine nucleotide dissociation stimulator [Source:HGNC Symbol;Acc:HGNC:9842]
ENSG00000162772	164.386	161.838	171.706	471.758	490.633	427.442	165.977	463.278	-1.48067	8.34711e-26	5.45878e-24	ATF3	1	212565334	212620777	+	4040	protein_coding	activating transcription factor 3 [Source:HGNC Symbol;Acc:HGNC:785]
ENSG00000053747	2108.43	2769.45	2794.56	5147.59	5346.41	5178.21	2557.48	5224.07	-1.03019	7.84897e-25	4.74316e-23	LAMA3	18	23689443	23956222	+	14678	protein_coding	laminin subunit alpha 3 [Source:HGNC Symbol;Acc:HGNC:6483]
ENSG00000120913	301.205	283.457	252.735	677.37	632.371	696.427	279.132	668.723	-1.26108	9.04799e-25	5.43335e-23	PDLIM2	8	22578279	22598025	+	12388	protein_coding	PDZ and LIM domain 2 [Source:HGNC Symbol;Acc:HGNC:13992]
ENSG00000162105	308.352	417.524	444.699	1000.92	950.539	935.09	390.192	962.183	-1.30082	4.33821e-24	2.51038e-22	SHANK2	11	70467856	71252577	-	18775	protein_coding	SH3 and multiple ankyrin repeat domains 2 [Source:HGNC Symbol;Acc:HGNC:14295]
ENSG00000127507	108.229	143.644	110.933	407.048	356.824	378.535	120.936	380.802	-1.65323	5.84531e-24	3.30243e-22	ADGRE2	19	14732393	14778541	-	8622	protein_coding	adhesion G protein-coupled receptor E2 [Source:HGNC Symbol;Acc:HGNC:3337]
ENSG00000171992	137.839	192.482	174.6	449.84	481.712	512.539	168.307	481.364	-1.51458	9.85396e-24	5.53445e-22	SYNPO	5	150601080	150659220	+	10258	protein_coding	synaptopodin [Source:HGNC Symbol;Acc:HGNC:30672]
ENSG00000168918	102.103	99.5929	90.6761	302.677	327.089	303.219	97.4574	310.995	-1.67466	2.27063e-23	1.23532e-21	INPP5D	2	233059967	233207903	+	8681	protein_coding	inositol polyphosphate-5-phosphatase D [Source:HGNC Symbol;Acc:HGNC:6079]
ENSG00000087266	404.329	519.032	487.143	1086.51	961.442	1128.76	470.168	1058.9	-1.17046	2.5535e-23	1.38135e-21	SH3BP2	4	2793023	2841098	+	13968	protein_coding	SH3 domain binding protein 2 [Source:HGNC Symbol;Acc:HGNC:10825]
ENSG00000148488	49.0096	69.9066	64.6308	241.098	242.839	243.554	61.1823	242.497	-1.98409	4.24558e-23	2.25832e-21	ST8SIA6	10	17318383	17454330	-	2696	protein_coding	ST8 alpha-N-acetyl-neuraminide alpha-2,8-sialyltransferase 6 [Source:HGNC Symbol;Acc:HGNC:23317]
ENSG00000175164	111.293	91.9319	104.181	307.895	326.097	325.716	102.469	319.903	-1.64377	5.98154e-23	3.13801e-21	ABO	9	133250401	133275219	-	6359	protein_coding	ABO, alpha 1-3-N-acetylgalactosaminyltransferase and alpha 1-3-galactosyltransferase [Source:HGNC Symbol;Acc:HGNC:79]
ENSG00000069399	440.065	459.66	446.628	927.861	878.183	900.855	448.784	902.3	-1.00731	1.1357e-22	5.75258e-21	BCL3	19	44747705	44760044	+	3242	protein_coding	B cell CLL/lymphoma 3 [Source:HGNC Symbol;Acc:HGNC:998]
ENSG00000020577	196.038	260.474	221.867	561.518	545.148	581.986	226.126	562.884	-1.31451	4.17486e-22	2.03375e-20	SAMD4A	14	54567097	54793315	+	12170	protein_coding	sterile alpha motif domain containing 4A [Source:HGNC Symbol;Acc:HGNC:23023]
ENSG00000185168	52.0727	72.7794	57.8783	237.967	215.086	231.816	60.9102	228.289	-1.90386	1.28316e-20	5.63294e-19	LINC00482	17	81303771	81309248	-	2197	lincRNA	long intergenic non-protein coding RNA 482 [Source:HGNC Symbol;Acc:HGNC:26816]
ENSG00000112246	20.4207	22.0254	31.8331	138.814	209.138	131.069	24.7597	159.674	-2.68714	4.54477e-20	1.89078e-18	SIM1	6	100385015	100464929	-	9274	protein_coding	SIM bHLH transcription factor 1 [Source:HGNC Symbol;Acc:HGNC:10882]
ENSG00000096093	294.057	285.372	267.205	637.709	609.574	574.161	282.212	607.148	-1.10533	1.00688e-19	4.02247e-18	EFHC1	6	52362123	52529886	+	22736	protein_coding	EF-hand domain containing 1 [Source:HGNC Symbol;Acc:HGNC:16406]
ENSG00000169583	367.572	351.448	337.624	657.539	784.021	788.37	352.215	743.31	-1.07827	2.42552e-19	9.53038e-18	CLIC3	9	136994635	136996803	-	1177	protein_coding	chloride intracellular channel 3 [Source:HGNC Symbol;Acc:HGNC:2064]
ENSG00000132510	670.819	957.624	907.725	1726.3	1748.44	1754.76	845.389	1743.17	-1.04333	3.02988e-19	1.17838e-17	KDM6B	17	7839904	7854796	+	7258	protein_coding	lysine demethylase 6B [Source:HGNC Symbol;Acc:HGNC:29012]
ENSG00000222009	133.755	120.661	101.287	421.66	300.327	346.257	118.568	356.081	-1.58694	6.12847e-19	2.32201e-17	BTBD19	1	44808482	44815585	+	3520	protein_coding	BTB domain containing 19 [Source:HGNC Symbol;Acc:HGNC:27145]
ENSG00000007516	224.627	242.279	252.735	529.163	490.633	559.489	239.881	526.428	-1.13342	2.95701e-18	1.05942e-16	BAIAP3	16	1333601	1349441	+	6146	protein_coding	BAI1 associated protein 3 [Source:HGNC Symbol;Acc:HGNC:948]
ENSG00000130270	24.5048	42.1355	17.3635	157.601	149.668	154.544	28.0013	153.938	-2.45619	5.11633e-18	1.77639e-16	ATP8B3	19	1782075	1812276	-	7014	protein_coding	ATPase phospholipid transporting 8B3 [Source:HGNC Symbol;Acc:HGNC:13535]
ENSG00000126005	367.572	353.363	412.865	704.506	824.66	755.114	377.934	761.427	-1.0107	1.19013e-17	4.03671e-16	MMP24OS	20	35201745	35278131	-	5511	protein_coding	MMP24 opposite strand [Source:HGNC Symbol;Acc:HGNC:44421]
ENSG00000149043	149.071	171.415	141.802	359.037	367.727	422.551	154.096	383.105	-1.31386	1.54134e-17	5.15471e-16	SYT8	11	1828307	1837521	+	4704	protein_coding	synaptotagmin 8 [Source:HGNC Symbol;Acc:HGNC:19264]
ENSG00000266094	223.606	235.576	266.24	579.261	475.765	554.598	241.807	536.541	-1.14901	4.08142e-17	1.33001e-15	RASSF5	1	206507530	206589448	+	6976	protein_coding	Ras association domain family member 5 [Source:HGNC Symbol;Acc:HGNC:17609]
ENSG00000135636	26.5469	38.305	27.0099	144.032	127.862	141.828	30.6206	137.908	-2.16867	3.4735e-16	1.03318e-14	DYSF	2	71453722	71686768	+	8386	protein_coding	dysferlin [Source:HGNC Symbol;Acc:HGNC:3097]
ENSG00000108846	278.742	302.609	238.266	713.9	522.351	616.22	273.206	617.49	-1.17602	3.92134e-16	1.15559e-14	ABCC3	17	50634777	50692252	+	9614	protein_coding	ATP binding cassette subfamily C member 3 [Source:HGNC Symbol;Acc:HGNC:54]
ENSG00000179094	235.859	265.262	183.281	572.998	481.712	500.801	228.134	518.504	-1.1842	3.35224e-15	8.94057e-14	PER1	17	8140472	8156506	-	7002	protein_coding	period circadian regulator 1 [Source:HGNC Symbol;Acc:HGNC:8845]
ENSG00000225614	152.134	273.881	246.948	597.004	534.245	554.598	224.321	561.949	-1.32282	6.56688e-15	1.69232e-13	ZNF469	16	88427471	88440757	+	13287	protein_coding	zinc finger protein 469 [Source:HGNC Symbol;Acc:HGNC:23216]
ENSG00000123384	1573.41	2665.07	2497.45	7379.05	7033.4	7638.19	2245.31	7350.21	-1.71076	8.1526e-15	2.06201e-13	LRP1	12	57128493	57213351	+	20839	protein_coding	LDL receptor related protein 1 [Source:HGNC Symbol;Acc:HGNC:6692]
ENSG00000196739	112.314	184.821	131.191	348.6	357.815	429.398	142.775	378.604	-1.40546	9.5478e-15	2.39271e-13	COL27A1	9	114155560	114312511	+	13988	protein_coding	collagen type XXVII alpha 1 chain [Source:HGNC Symbol;Acc:HGNC:22986]
ENSG00000162738	9.1893	25.8559	20.2574	114.808	102.091	108.572	18.4342	108.491	-2.54895	1.2551e-14	3.12482e-13	VANGL2	1	160400586	160428678	+	5340	protein_coding	VANGL planar cell polarity protein 2 [Source:HGNC Symbol;Acc:HGNC:15511]
ENSG00000175294	1.02103	2.87287	2.89392	62.6228	50.5501	79.2283	2.26261	64.1337	-4.81211	1.24341e-13	2.79343e-12	CATSPER1	11	66016752	66026517	-	2687	protein_coding	cation channel sperm associated 1 [Source:HGNC Symbol;Acc:HGNC:17116]
ENSG00000260220	66.3671	65.1184	49.1966	176.388	180.394	184.866	60.2274	180.549	-1.5851	1.6241e-13	3.59371e-12	CCDC187	9	136249971	136306901	-	11628	protein_coding	coiled-coil domain containing 187 [Source:HGNC Symbol;Acc:HGNC:30942]
ENSG00000176845	249.132	255.686	248.877	428.966	542.174	601.548	251.232	524.229	-1.06185	2.37915e-13	5.14521e-12	METRNL	17	83079691	83095119	+	2626	protein_coding	meteorin like, glial cell differentiation regulator [Source:HGNC Symbol;Acc:HGNC:27584]
ENSG00000058335	30.631	39.2626	44.3734	129.42	123.897	157.478	38.089	136.932	-1.844	9.62762e-13	1.9131e-11	RASGRF1	15	78959947	79090773	-	9929	protein_coding	Ras protein specific guanine nucleotide releasing factor 1 [Source:HGNC Symbol;Acc:HGNC:9875]
ENSG00000180448	159.281	142.686	136.979	290.152	327.089	339.41	146.315	318.884	-1.12531	1.37919e-12	2.6902e-11	ARHGAP45	19	1065923	1086628	+	6238	protein_coding	Rho GTPase activating protein 45 [Source:HGNC Symbol;Acc:HGNC:17102]
ENSG00000266714	38.7993	60.3303	30.8684	169.082	139.756	142.807	43.3327	150.548	-1.79448	7.5268e-12	1.31743e-10	MYO15B	17	75588058	75626501	+	12761	protein_coding	myosin XVB [Source:HGNC Symbol;Acc:HGNC:14083]
ENSG00000143382	49.0096	67.0337	51.1259	152.382	167.509	164.325	55.723	161.405	-1.53299	1.11355e-11	1.90031e-10	ADAMTSL4	1	150549369	150560937	+	6432	protein_coding	ADAMTS like 4 [Source:HGNC Symbol;Acc:HGNC:19706]
ENSG00000112562	92.914	95.7624	103.216	261.972	236.891	199.538	97.2976	232.8	-1.25743	2.29233e-11	3.75746e-10	SMOC2	6	168441151	168673445	+	4032	protein_coding	SPARC related modular calcium binding 2 [Source:HGNC Symbol;Acc:HGNC:20323]
ENSG00000169184	158.26	145.559	154.342	332.944	278.521	327.673	152.72	313.046	-1.03561	5.89592e-11	9.07972e-10	MN1	22	27748277	27801498	-	7693	protein_coding	MN1 proto-oncogene, transcriptional regulator [Source:HGNC Symbol;Acc:HGNC:7180]
ENSG00000226383	64.3251	105.339	86.8175	246.316	210.13	195.625	85.4938	217.357	-1.34305	1.53359e-10	2.24409e-09	LINC01876	2	156011530	156254950	-	2716	lincRNA	long intergenic non-protein coding RNA 1876 [Source:HGNC Symbol;Acc:HGNC:52695]
ENSG00000130045	68.4092	73.7371	49.1966	178.475	147.685	193.669	63.781	173.277	-1.44241	2.21296e-10	3.14659e-09	NXNL2	9	88534033	88584274	+	2498	protein_coding	nucleoredoxin like 2 [Source:HGNC Symbol;Acc:HGNC:30482]
ENSG00000072195	162.344	218.338	148.554	357.994	361.78	360.929	176.412	360.234	-1.02919	2.54046e-10	3.58291e-09	SPEG	2	219434846	219498287	+	17910	protein_coding	SPEG complex locus [Source:HGNC Symbol;Acc:HGNC:16901]
ENSG00000107968	107.208	113.957	98.3932	245.273	233.918	217.144	106.52	232.112	-1.12329	2.93015e-10	4.10221e-09	MAP3K8	10	30433937	30461833	+	3601	protein_coding	mitogen-activated protein kinase kinase kinase 8 [Source:HGNC Symbol;Acc:HGNC:6860]
ENSG00000023445	75.5564	91.9319	108.04	188.912	220.041	251.379	91.8426	220.111	-1.26016	4.27572e-10	5.85299e-09	BIRC3	11	102317450	102339403	+	7518	protein_coding	baculoviral IAP repeat containing 3 [Source:HGNC Symbol;Acc:HGNC:591]
ENSG00000127084	91.893	105.339	104.181	255.71	205.174	211.275	100.471	224.053	-1.15541	6.83869e-10	9.06257e-09	FGD3	9	92947451	93036236	+	5890	protein_coding	FYVE, RhoGEF and PH domain containing 3 [Source:HGNC Symbol;Acc:HGNC:16027]
ENSG00000130595	58.1989	52.6693	60.7723	139.858	147.685	156.5	57.2135	148.014	-1.372	8.71814e-10	1.13795e-08	TNNT3	11	1919562	1938706	+	2858	protein_coding	troponin T3, fast skeletal type [Source:HGNC Symbol;Acc:HGNC:11950]
ENSG00000185499	34.7151	56.4998	44.3734	149.251	138.765	113.463	45.1961	133.826	-1.56254	1.38892e-09	1.74952e-08	MUC1	1	155185824	155192916	-	4717	protein_coding	mucin 1, cell surface associated [Source:HGNC Symbol;Acc:HGNC:7508]
ENSG00000154175	7.14723	6.70337	3.85856	35.4862	56.4971	56.7314	5.90305	49.5716	-3.07476	1.71127e-09	2.13028e-08	ABI3BP	3	100749156	100993515	-	10978	protein_coding	ABI family member 3 binding protein [Source:HGNC Symbol;Acc:HGNC:17265]
ENSG00000261150	1202.78	2175.72	1834.74	4544.33	4594.11	4909.22	1737.75	4682.55	-1.42995	2.07278e-09	2.53243e-08	EPPK1	8	143857324	143878464	-	16002	protein_coding	epiplakin 1 [Source:HGNC Symbol;Acc:HGNC:15577]
ENSG00000206344	42.8834	35.4321	33.7624	114.808	109.03	103.681	37.3593	109.173	-1.5486	5.50685e-09	6.35401e-08	HCG27	6	31197760	31203968	+	2592	lincRNA	HLA complex group 27 [Source:HGNC Symbol;Acc:HGNC:27366]
ENSG00000164674	90.8719	99.5929	104.181	193.087	206.165	225.947	98.2153	208.4	-1.08508	5.9987e-09	6.86758e-08	SYTL3	6	158650014	158764876	+	2896	protein_coding	synaptotagmin like 3 [Source:HGNC Symbol;Acc:HGNC:15587]
ENSG00000205334	1.02103	9.57624	5.78783	36.53	51.5412	53.797	5.4617	47.2894	-3.10003	1.0961e-08	1.20225e-07	LINC01460	2	27705786	27715732	-	2860	lincRNA	long intergenic non-protein coding RNA 1460 [Source:HGNC Symbol;Acc:HGNC:50858]
ENSG00000130598	12.2524	15.322	9.64639	56.3605	51.5412	74.3377	12.4069	60.7465	-2.29165	1.32378e-08	1.4298e-07	TNNI2	11	1838989	1841680	+	1082	protein_coding	troponin I2, fast skeletal type [Source:HGNC Symbol;Acc:HGNC:11946]
ENSG00000172638	27.5679	18.1949	18.3281	84.5408	81.2766	70.4252	21.3636	78.7475	-1.88562	1.36488e-08	1.46927e-07	EFEMP2	11	65866441	65873592	-	5397	protein_coding	EGF containing fibulin extracellular matrix protein 2 [Source:HGNC Symbol;Acc:HGNC:3219]
ENSG00000185567	1977.74	3924.34	3507.43	8632.55	9466.74	9700.09	3136.5	9266.46	-1.5628	1.59418e-08	1.69219e-07	AHNAK2	14	104937244	104978357	-	18771	protein_coding	AHNAK nucleoprotein 2 [Source:HGNC Symbol;Acc:HGNC:20125]
ENSG00000178597	14.2945	14.3644	15.4342	81.4096	52.5324	61.622	14.6977	65.188	-2.14739	1.69871e-08	1.79317e-07	PSAPL1	4	7430294	7434973	-	4680	protein_coding	prosaposin like 1 (gene/pseudogene) [Source:HGNC Symbol;Acc:HGNC:33131]
ENSG00000176945	52.0727	69.9066	51.1259	183.693	130.835	132.047	57.7017	148.859	-1.36488	2.20094e-08	2.27307e-07	MUC20	3	195720882	195741123	+	4249	protein_coding	mucin 20, cell surface associated [Source:HGNC Symbol;Acc:HGNC:23282]
ENSG00000130822	2.04207	5.74575	0.964639	22.9617	42.6206	45.972	2.91748	37.1848	-3.66561	5.52538e-08	5.33701e-07	PNCK	X	153669730	153689010	-	5091	protein_coding	pregnancy up-regulated nonubiquitous CaM kinase [Source:HGNC Symbol;Acc:HGNC:13415]
ENSG00000135253	11.2314	6.70337	3.85856	42.7922	39.6471	54.7751	7.26443	45.7382	-2.66379	8.19098e-08	7.67493e-07	KCP	7	128862451	128910719	-	8259	protein_coding	kielin/chordin-like protein [Source:HGNC Symbol;Acc:HGNC:17585]
ENSG00000196684	122.524	91.9319	95.4993	228.573	197.244	204.429	103.318	210.082	-1.0252	8.41428e-08	7.87257e-07	HSH2D	19	16134028	16158575	+	3398	protein_coding	hematopoietic SH2 domain containing [Source:HGNC Symbol;Acc:HGNC:24920]
ENSG00000050165	36.7572	29.6864	29.9038	99.1527	91.1883	87.0533	32.1158	92.4648	-1.52701	9.47102e-08	8.79663e-07	DKK3	11	11963106	12009769	-	5059	protein_coding	dickkopf WNT signaling pathway inhibitor 3 [Source:HGNC Symbol;Acc:HGNC:2893]
ENSG00000130600	3377.58	4792.91	4779.79	8050.16	11850.5	13267.3	4316.76	11056	-1.35679	1.23497e-07	1.12837e-06	H19	11	1995176	2001470	-	2897	processed_transcript	H19, imprinted maternally expressed transcript [Source:HGNC Symbol;Acc:HGNC:4713]
ENSG00000142623	31.652	41.1778	39.5502	77.2348	127.862	114.441	37.46	106.513	-1.50718	1.73785e-07	1.55365e-06	PADI1	1	17205126	17246005	+	4903	protein_coding	peptidyl arginine deiminase 1 [Source:HGNC Symbol;Acc:HGNC:18367]
ENSG00000198753	54.1147	66.0761	54.9844	139.858	114.977	158.457	58.3917	137.764	-1.23756	1.91421e-07	1.70017e-06	PLXNB3	X	153764196	153779346	+	7007	protein_coding	plexin B3 [Source:HGNC Symbol;Acc:HGNC:9105]
ENSG00000176678	21.4417	25.8559	29.9038	59.4916	96.1442	90.9658	25.7338	82.2006	-1.67499	3.25057e-07	2.76988e-06	FOXL1	16	86576368	86582160	+	3742	protein_coding	forkhead box L1 [Source:HGNC Symbol;Acc:HGNC:3817]
ENSG00000231924	9.1893	6.70337	11.5757	39.6611	44.603	52.8189	9.15611	45.6943	-2.32064	4.30969e-07	3.61749e-06	PSG1	19	42866464	42879822	-	4961	protein_coding	pregnancy specific beta-1-glycoprotein 1 [Source:HGNC Symbol;Acc:HGNC:9514]
ENSG00000137709	20.4207	17.2372	19.2928	73.0599	66.4089	54.7751	18.9836	64.748	-1.77033	5.71899e-07	4.67308e-06	POU2F3	11	120236640	120319944	+	6645	protein_coding	POU class 2 homeobox 3 [Source:HGNC Symbol;Acc:HGNC:19864]
ENSG00000154556	15.3155	20.1101	14.4696	65.7539	60.4618	53.797	16.6317	60.0042	-1.84906	6.33886e-07	5.14874e-06	SORBS2	4	185585444	185956652	-	17161	protein_coding	sorbin and SH3 domain containing 2 [Source:HGNC Symbol;Acc:HGNC:24098]
ENSG00000186832	18.3786	21.0677	34.727	74.1036	64.4265	98.7908	24.7244	79.107	-1.6758	1.01162e-06	7.93668e-06	KRT16	17	41609778	41615899	-	2475	protein_coding	keratin 16 [Source:HGNC Symbol;Acc:HGNC:6423]
ENSG00000243477	65.3461	57.4575	41.4795	144.032	126.871	111.506	54.761	127.47	-1.21997	1.10683e-06	8.61637e-06	NAA80	3	50296402	50299421	-	2188	protein_coding	N(alpha)-acetyltransferase 80, NatH catalytic subunit [Source:HGNC Symbol;Acc:HGNC:30252]
ENSG00000204323	32.6731	29.6864	25.0806	82.4533	75.3295	81.1846	29.1467	79.6558	-1.4517	1.66028e-06	1.25862e-05	SMIM5	17	75633434	75641404	+	5117	protein_coding	small integral membrane protein 5 [Source:HGNC Symbol;Acc:HGNC:40030]
ENSG00000054356	5.10516	0	0	36.53	21.8059	25.4313	1.70172	27.9224	-4.07864	1.68305e-06	1.27386e-05	PTPRN	2	219289623	219309648	-	8261	protein_coding	protein tyrosine phosphatase, receptor type N [Source:HGNC Symbol;Acc:HGNC:9676]
ENSG00000113946	1.02103	6.70337	1.92928	37.5737	25.7706	27.3876	3.21789	30.2439	-3.21686	2.04217e-06	1.51918e-05	CLDN16	3	190322541	190412143	+	3583	protein_coding	claudin 16 [Source:HGNC Symbol;Acc:HGNC:2037]
ENSG00000230943	75.5564	41.1778	67.5247	151.338	116.959	153.566	61.4197	140.621	-1.19717	2.35939e-06	1.73422e-05	LINC02541	6	113616927	113650090	-	2145	lincRNA	long intergenic non-protein coding RNA 2541 [Source:HGNC Symbol;Acc:HGNC:53574]
ENSG00000246228	41.8624	30.644	26.0453	67.8413	99.1178	97.8127	32.8505	88.2573	-1.43003	3.46585e-06	2.47139e-05	CASC8	8	127289817	127482139	-	2342	antisense	cancer susceptibility 8 [Source:HGNC Symbol;Acc:HGNC:45129]
ENSG00000115008	44.9254	35.4321	39.5502	102.284	83.2589	97.8127	39.9692	94.4518	-1.2418	5.93863e-06	4.04437e-05	IL1A	2	112773915	112784590	-	2124	protein_coding	interleukin 1 alpha [Source:HGNC Symbol;Acc:HGNC:5991]
ENSG00000141837	4.08413	9.57624	8.68175	53.2294	28.7442	33.2563	7.44738	38.4099	-2.35783	6.85759e-06	4.61751e-05	CACNA1A	19	13206442	13633025	-	43159	protein_coding	calcium voltage-gated channel subunit alpha1 A [Source:HGNC Symbol;Acc:HGNC:1388]
ENSG00000168026	59.2199	39.2626	57.8783	142.989	89.206	128.135	52.1203	120.11	-1.20517	7.95053e-06	5.27418e-05	TTC21A	3	39107704	39138903	+	7677	protein_coding	tetratricopeptide repeat domain 21A [Source:HGNC Symbol;Acc:HGNC:30761]
ENSG00000156222	9.1893	4.78812	0.964639	29.224	35.6824	30.3219	4.98069	31.7428	-2.6855	1.02718e-05	6.66951e-05	SLC28A1	15	84884654	84945796	+	3445	protein_coding	solute carrier family 28 member 1 [Source:HGNC Symbol;Acc:HGNC:11001]
ENSG00000205488	12.2524	24.8982	19.2928	65.7539	52.5324	56.7314	18.8145	58.3392	-1.62729	1.4817e-05	9.31355e-05	CALML3-AS1	10	5514244	5526246	-	4757	antisense	CALML3 antisense RNA 1 [Source:HGNC Symbol;Acc:HGNC:44682]
ENSG00000170848	1.02103	1.91525	1.92928	13.5683	28.7442	18.5844	1.62185	20.2989	-3.63933	3.24979e-05	0.000191007	PSG6	19	42902079	42919563	-	5140	protein_coding	pregnancy specific beta-1-glycoprotein 6 [Source:HGNC Symbol;Acc:HGNC:9523]
ENSG00000165507	40.8413	55.5422	32.7977	79.3222	99.1178	115.419	43.0604	97.953	-1.18602	3.72094e-05	0.000216038	DEPP1	10	44970981	44978810	-	2979	protein_coding	DEPP1, autophagy regulator [Source:HGNC Symbol;Acc:HGNC:23355]
ENSG00000204941	63.304	41.1778	58.843	120.027	126.871	94.8783	54.4416	113.925	-1.06663	3.84501e-05	0.000222701	PSG5	19	43166256	43186536	-	4678	protein_coding	pregnancy specific beta-1-glycoprotein 5 [Source:HGNC Symbol;Acc:HGNC:9522]
ENSG00000224897	15.3155	12.4491	5.78783	55.3168	39.6471	32.2782	11.1841	42.414	-1.92584	4.56983e-05	0.000260183	POT1-AS1	7	124929873	125179315	+	6304	antisense	POT1 antisense RNA 1 [Source:HGNC Symbol;Acc:HGNC:49459]
ENSG00000244627	40.8413	52.6693	51.1259	99.1527	93.1707	108.572	48.2122	100.299	-1.05531	4.66564e-05	0.000265164	TPTEP2	22	38335762	38398929	-	3851	transcribed_unprocessed_pseudogene	TPTE pseudogene 2 [Source:HGNC Symbol;Acc:HGNC:53828]
ENSG00000224699	43.9044	38.305	54.0198	87.6719	97.1354	103.681	45.4097	96.1629	-1.08295	5.40707e-05	0.000302087	LAMTOR5-AS1	1	110347116	110443817	+	10755	processed_transcript	LAMTOR5 antisense RNA 1 [Source:HGNC Symbol;Acc:HGNC:40823]
ENSG00000226486	19.3996	15.322	23.1513	55.3168	46.5853	60.6439	19.291	54.182	-1.49032	6.34642e-05	0.000348652	LINC01035	1	188905688	189037262	+	784	lincRNA	long intergenic non-protein coding RNA 1035 [Source:HGNC Symbol;Acc:HGNC:49022]
ENSG00000130653	21.4417	15.322	11.5757	55.3168	51.5412	40.1032	16.1131	48.9871	-1.60732	7.29476e-05	0.000395853	PNPLA7	9	137459953	137550534	-	9976	protein_coding	patatin like phospholipase domain containing 7 [Source:HGNC Symbol;Acc:HGNC:24768]
ENSG00000149596	0	2.87287	0	16.6994	12.8853	19.5625	0.957624	16.3824	-4.0706	0.000158644	0.00079765	JPH2	20	44111695	44187578	-	5943	protein_coding	junctophilin 2 [Source:HGNC Symbol;Acc:HGNC:14202]
ENSG00000225778	6.1262	12.4491	9.64639	56.3605	18.8324	38.147	9.40723	37.7799	-1.99917	0.000159031	0.000799382	PROSER2-AS1	10	11849608	11894700	-	3274	antisense	PROSER2 antisense RNA 1 [Source:HGNC Symbol;Acc:HGNC:27343]
ENSG00000204291	31.652	25.8559	45.338	84.5408	89.206	60.6439	34.282	78.1302	-1.18731	0.000194281	0.000951766	COL15A1	9	98943179	99070792	+	6653	protein_coding	collagen type XV alpha 1 chain [Source:HGNC Symbol;Acc:HGNC:2192]
ENSG00000168477	15.3155	37.3473	26.0453	60.5354	67.4001	68.4689	26.236	65.4681	-1.31491	0.000196106	0.000959725	TNXB	6	32041153	32115334	-	15909	protein_coding	tenascin XB [Source:HGNC Symbol;Acc:HGNC:11976]
ENSG00000185736	4.08413	3.8305	9.64639	15.6557	38.6559	28.3657	5.85367	27.5591	-2.23357	0.000292469	0.00137021	ADARB2	10	1177318	1737476	-	10513	protein_coding	adenosine deaminase, RNA specific B2 (inactive) [Source:HGNC Symbol;Acc:HGNC:227]
ENSG00000251141	31.652	26.8135	38.5856	61.5791	75.3295	73.3595	32.3504	70.0894	-1.11618	0.000347628	0.00160345	MRPS30-DT	5	44744900	44808777	-	2211	antisense	MRPS30 divergent transcript [Source:HGNC Symbol;Acc:HGNC:53420]
ENSG00000182866	2.04207	0.957624	0.964639	16.6994	15.8588	10.7594	1.32144	14.4392	-3.46014	0.000451366	0.00202807	LCK	1	32251239	32286165	+	3339	protein_coding	LCK proto-oncogene, Src family tyrosine kinase [Source:HGNC Symbol;Acc:HGNC:6524]
ENSG00000196209	3.0631	2.87287	7.71711	15.6557	26.7618	25.4313	4.55103	22.6163	-2.31065	0.000492742	0.0021918	SIRPB2	20	1470741	1491587	-	5034	protein_coding	signal regulatory protein beta 2 [Source:HGNC Symbol;Acc:HGNC:16247]
ENSG00000130433	7.14723	8.61862	6.75247	18.7868	25.7706	40.1032	7.50611	28.2202	-1.91192	0.000619769	0.00269531	CACNG6	19	53992288	54012669	+	1853	protein_coding	calcium voltage-gated channel auxiliary subunit gamma 6 [Source:HGNC Symbol;Acc:HGNC:13625]
ENSG00000132535	20.4207	32.5592	12.5403	44.8797	63.4354	56.7314	21.8401	55.0155	-1.3325	0.000656954	0.00283892	DLG4	17	7187169	7219841	-	10317	protein_coding	discs large MAGUK scaffold protein 4 [Source:HGNC Symbol;Acc:HGNC:2903]
ENSG00000240006	4.08413	8.61862	3.85856	20.8743	29.7353	19.5625	5.52044	23.3907	-2.07878	0.00082978	0.00349173	LINC02004	3	134313576	134321171	+	294	lincRNA	long intergenic non-protein coding RNA 2004 [Source:HGNC Symbol;Acc:HGNC:52838]
ENSG00000266278	9.1893	7.66099	11.5757	39.6611	30.7265	22.4969	9.47532	30.9615	-1.7063	0.000841225	0.00353678	LINC01910	18	70380140	70384591	-	2637	lincRNA	long intergenic non-protein coding RNA 1910 [Source:HGNC Symbol;Acc:HGNC:52729]
ENSG00000258602	1.02103	0.957624	3.85856	16.6994	14.8677	13.6938	1.94574	15.087	-2.94713	0.00085096	0.00357141	LINC01629	14	76959638	76965802	+	581	lincRNA	long intergenic non-protein coding RNA 1629 [Source:HGNC Symbol;Acc:HGNC:52260]
ENSG00000189433	45.9465	26.8135	22.1867	45.9234	83.2589	82.1627	31.6489	70.4483	-1.16005	0.00120279	0.00484541	GJB4	1	34759741	34763724	+	2840	protein_coding	gap junction protein beta 4 [Source:HGNC Symbol;Acc:HGNC:4286]
ENSG00000234155	12.2524	0.957624	2.89392	24.0054	21.8059	26.4094	5.36798	24.0736	-2.18253	0.00133931	0.005305	LINC02535	6	85387219	85390186	-	2513	lincRNA	long intergenic non-protein coding RNA 2535 [Source:HGNC Symbol;Acc:HGNC:53569]
ENSG00000101197	2.04207	0	7.71711	13.5683	23.7883	19.5625	3.25306	18.973	-2.54181	0.00147115	0.00575676	BIRC7	20	63235883	63240507	+	1562	protein_coding	baculoviral IAP repeat containing 7 [Source:HGNC Symbol;Acc:HGNC:13702]
ENSG00000214145	8.16826	2.87287	8.68175	25.0491	14.8677	36.1907	6.5743	25.3692	-1.95265	0.0014939	0.00583265	LINC00887	3	194296465	194312803	-	4153	lincRNA	long intergenic non-protein coding RNA 887 [Source:HGNC Symbol;Acc:HGNC:48574]
ENSG00000121742	35.7362	21.0677	27.9745	49.0545	59.4707	71.4033	28.2595	59.9761	-1.08988	0.00160986	0.00623442	GJB6	13	20221962	20232395	-	3300	protein_coding	gap junction protein beta 6 [Source:HGNC Symbol;Acc:HGNC:4288]
ENSG00000160111	8.16826	4.78812	10.611	24.0054	14.8677	45.972	7.8558	28.2817	-1.8504	0.00174045	0.00667311	CPAMD8	19	16892947	17026815	-	10199	protein_coding	C3 and PZP like, alpha-2-macroglobulin domain containing 8 [Source:HGNC Symbol;Acc:HGNC:23228]
ENSG00000145526	8.16826	8.61862	7.71711	17.7431	20.8147	44.9938	8.168	27.8506	-1.77201	0.00183354	0.00697477	CDH18	5	19472951	20575873	-	4853	protein_coding	cadherin 18 [Source:HGNC Symbol;Acc:HGNC:1757]
ENSG00000101188	1.02103	0.957624	2.89392	14.612	11.8941	11.7375	1.62419	12.7479	-2.96598	0.00189856	0.00719058	NTSR1	20	62708837	62762771	+	4237	protein_coding	neurotensin receptor 1 [Source:HGNC Symbol;Acc:HGNC:8039]
ENSG00000163803	2.04207	1.91525	3.85856	11.4808	11.8941	22.4969	2.60529	15.2906	-2.55205	0.00197633	0.0074526	PLB1	2	28457145	28643788	+	8238	protein_coding	phospholipase B1 [Source:HGNC Symbol;Acc:HGNC:30041]
ENSG00000198520	18.3786	21.0677	8.68175	42.7922	40.6383	37.1688	16.0427	40.1998	-1.32598	0.00221242	0.00820869	ARMH1	1	44674692	44725591	+	3290	protein_coding	armadillo-like helical domain containing 1 [Source:HGNC Symbol;Acc:HGNC:34345]
ENSG00000225285	13.2734	16.2796	11.5757	30.2677	32.7089	43.0376	13.7096	35.338	-1.36653	0.00230929	0.00850167	LINC01770	1	1430539	1434573	-	851	lincRNA	long intergenic non-protein coding RNA 1770 [Source:HGNC Symbol;Acc:HGNC:52560]
ENSG00000125910	1.02103	0.957624	0	9.39342	5.94707	14.6719	0.659552	10.0041	-3.93396	0.00289405	0.0103881	S1PR4	19	3172346	3180332	+	1664	protein_coding	sphingosine-1-phosphate receptor 4 [Source:HGNC Symbol;Acc:HGNC:3170]
ENSG00000250420	2.04207	2.87287	1.92928	8.3497	16.85	15.65	2.28141	13.6166	-2.57727	0.00296985	0.0106203	AACSP1	5	178764861	178818435	-	3380	transcribed_unprocessed_pseudogene	acetoacetyl-CoA synthetase pseudogene 1 [Source:HGNC Symbol;Acc:HGNC:18226]
ENSG00000151967	23.4838	18.1949	8.68175	46.9671	39.6471	36.1907	16.7868	40.935	-1.28916	0.00305961	0.0108943	SCHIP1	3	159839861	159897360	+	7645	protein_coding	schwannomin interacting protein 1 [Source:HGNC Symbol;Acc:HGNC:15678]
ENSG00000131969	6.1262	6.70337	8.68175	24.0054	25.7706	19.5625	7.17044	23.1129	-1.68631	0.00322251	0.0114091	ABHD12B	14	50872160	50904970	+	4444	protein_coding	abhydrolase domain containing 12B [Source:HGNC Symbol;Acc:HGNC:19837]
ENSG00000198959	16.3365	9.57624	6.75247	28.1803	36.6736	26.4094	10.8884	30.4211	-1.4885	0.00323675	0.011444	TGM2	20	38127387	38166578	-	8036	protein_coding	transglutaminase 2 [Source:HGNC Symbol;Acc:HGNC:11778]
ENSG00000223485	1.02103	3.8305	0.964639	14.612	19.8236	5.86876	1.93872	13.4348	-2.78226	0.00325458	0.0115028	LINC01615	6	169158092	169162924	-	1054	lincRNA	long intergenic non-protein coding RNA 1615 [Source:HGNC Symbol;Acc:HGNC:51898]
ENSG00000179046	16.3365	8.61862	9.64639	38.6174	17.8412	37.1688	11.5338	31.2091	-1.44001	0.00504252	0.0168815	TRIML2	4	188091273	188109603	-	3050	protein_coding	tripartite motif family like 2 [Source:HGNC Symbol;Acc:HGNC:26378]
ENSG00000259120	0	0.957624	0	6.26228	6.93824	7.82502	0.319208	7.00851	-4.31874	0.00506124	0.0169323	SMIM6	17	75646243	75647977	+	1086	protein_coding	small integral membrane protein 6 [Source:HGNC Symbol;Acc:HGNC:40032]
ENSG00000164393	17.3576	29.6864	20.2574	40.7048	41.6295	59.6658	22.4338	47.3333	-1.07563	0.00543027	0.0180216	ADGRF2	6	47656436	47697797	+	6395	protein_coding	adhesion G protein-coupled receptor F2 [Source:HGNC Symbol;Acc:HGNC:18991]
ENSG00000091536	2.04207	0	0.964639	9.39342	10.903	7.82502	1.00223	9.3738	-3.24719	0.00588565	0.0193114	MYO15A	17	18108706	18179806	+	20002	protein_coding	myosin XVA [Source:HGNC Symbol;Acc:HGNC:7594]
ENSG00000278611	7.14723	4.78812	6.75247	19.8305	16.85	23.4751	6.22927	20.0519	-1.68925	0.00600689	0.0196316	ZNF426-DT	19	9538733	9539734	+	865	lincRNA	ZNF426 divergent transcript [Source:HGNC Symbol;Acc:HGNC:53777]
ENSG00000189350	2.04207	0	0.964639	5.21857	11.8941	10.7594	1.00223	9.2907	-3.23635	0.00677328	0.0217492	TOGARAM2	2	28956611	29061373	+	19816	protein_coding	TOG array regulator of axonemal microtubules 2 [Source:HGNC Symbol;Acc:HGNC:33715]
ENSG00000179846	17.3576	26.8135	16.3989	43.8359	38.6559	44.0157	20.19	42.1692	-1.06045	0.00738036	0.0233607	NKPD1	19	45149750	45158737	-	4310	protein_coding	NTPase KAP family P-loop domain containing 1 [Source:HGNC Symbol;Acc:HGNC:24739]
ENSG00000176428	31.652	53.627	10.611	59.4916	73.3471	69.447	31.9633	67.4286	-1.07673	0.0078523	0.0246179	VPS37D	7	73667825	73672112	+	1626	protein_coding	VPS37D, ESCRT-I subunit [Source:HGNC Symbol;Acc:HGNC:18287]
ENSG00000105929	1.02103	0	0.964639	10.4371	4.95589	8.80314	0.661891	8.06539	-3.61931	0.00812329	0.0253675	ATP6V0A4	7	138706294	138799560	-	4124	protein_coding	ATPase H+ transporting V0 subunit a4 [Source:HGNC Symbol;Acc:HGNC:866]
ENSG00000236751	10.2103	12.4491	9.64639	33.3988	17.8412	30.3219	10.7686	27.1873	-1.33416	0.00963395	0.0293788	LINC01186	X	46325924	46327645	-	626	lincRNA	long intergenic non-protein coding RNA 1186 [Source:HGNC Symbol;Acc:HGNC:49573]
ENSG00000128268	12.2524	22.0254	23.1513	40.7048	38.6559	39.1251	19.143	39.4953	-1.04071	0.0110838	0.0331438	MGAT3	22	39457344	39492194	+	5457	protein_coding	mannosyl (beta-1,4-)-glycoprotein beta-1,4-N-acetylglucosaminyltransferase [Source:HGNC Symbol;Acc:HGNC:7046]
ENSG00000257150	2.04207	3.8305	0	11.4808	14.8677	6.84689	1.95752	11.0651	-2.49709	0.0112214	0.0334943	PGAM1P5	12	95551582	95673999	+	2367	transcribed_processed_pseudogene	phosphoglycerate mutase 1 pseudogene 5 [Source:HGNC Symbol;Acc:HGNC:42452]
ENSG00000231160	13.2734	22.983	10.611	49.0545	33.7	24.4532	15.6225	35.7359	-1.18944	0.0112314	0.033517	KLF3-AS1	4	38612701	38664883	-	4830	processed_transcript	KLF3 antisense RNA 1 [Source:HGNC Symbol;Acc:HGNC:25796]
ENSG00000130508	12.2524	41.1778	14.4696	56.3605	54.5148	36.1907	22.6333	49.022	-1.10978	0.0122637	0.0361505	PXDN	2	1631887	1744852	-	11257	protein_coding	peroxidasin [Source:HGNC Symbol;Acc:HGNC:14966]
ENSG00000240541	6.1262	3.8305	14.4696	17.7431	25.7706	25.4313	8.14209	22.9817	-1.49628	0.0124109	0.0365011	TM4SF1-AS1	3	149377778	149386583	+	931	antisense	TM4SF1 antisense RNA 1 [Source:HGNC Symbol;Acc:HGNC:40587]
ENSG00000231948	4.08413	2.87287	0	3.13114	13.8765	20.5407	2.319	12.5161	-2.44548	0.0129579	0.0378354	HS1BP3-IT1	2	20590775	20592548	-	600	sense_intronic	HS1BP3 intronic transcript 1 [Source:HGNC Symbol;Acc:HGNC:41474]
ENSG00000168427	7.14723	2.87287	7.71711	18.7868	15.8588	19.5625	5.91241	18.0694	-1.6151	0.0130208	0.0379728	KLHL30	2	238138722	238152947	+	3726	protein_coding	kelch like family member 30 [Source:HGNC Symbol;Acc:HGNC:24770]
ENSG00000205277	20.4207	22.983	22.1867	21.918	60.4618	49.8845	21.8634	44.0881	-1.0138	0.0170078	0.0474695	MUC12	7	100969623	101018949	+	17130	protein_coding	mucin 12, cell surface associated [Source:HGNC Symbol;Acc:HGNC:7510]
ENSG00000182771	3.0631	0.957624	7.71711	12.5246	15.8588	14.6719	3.91261	14.3518	-1.87414	0.0170387	0.0475432	GRID1	10	85599555	86366493	-	5927	protein_coding	glutamate ionotropic receptor delta type subunit 1 [Source:HGNC Symbol;Acc:HGNC:4575]
ENSG00000106278	857.668	1100.31	1008.05	110.634	126.871	101.725	988.675	113.077	3.12861	2.16285e-104	1.21476e-101	PTPRZ1	7	121873089	122062036	+	9917	protein_coding	protein tyrosine phosphatase, receptor type Z1 [Source:HGNC Symbol;Acc:HGNC:9685]	-
ENSG00000145685	1704.1	1783.1	1750.82	734.774	739.418	722.836	1746.01	732.343	1.25359	3.62421e-47	6.6602e-45	LHFPL2	5	78485215	78770021	-	7977	protein_coding	LHFPL tetraspan subfamily member 2 [Source:HGNC Symbol;Acc:HGNC:6588]	-
ENSG00000120694	4753.93	4092.89	4461.46	2045.68	2003.17	1876.05	4436.09	1974.97	1.16748	1.63603e-44	2.74049e-42	HSPH1	13	31134974	31162388	-	8390	protein_coding	heat shock protein family H (Hsp110) member 1 [Source:HGNC Symbol;Acc:HGNC:16969]	-
ENSG00000171793	2250.36	1897.05	2080.73	847.495	859.351	806.955	2076.05	837.934	1.30882	3.5101e-44	5.77836e-42	CTPS1	1	40979335	41012565	+	11517	protein_coding	CTP synthase 1 [Source:HGNC Symbol;Acc:HGNC:2519]	-
ENSG00000110090	2023.69	2235.1	2085.55	957.085	962.433	967.368	2114.78	962.295	1.13605	2.10262e-40	2.9742e-38	CPT1A	11	68754620	68844410	-	6565	protein_coding	carnitine palmitoyltransferase 1A [Source:HGNC Symbol;Acc:HGNC:2328]	-
ENSG00000135916	10506.4	10376.8	10124.9	4057.96	5163.04	4695.99	10336	4639	1.15567	1.16198e-39	1.61965e-37	ITM2C	2	230864639	230879248	+	2611	protein_coding	integral membrane protein 2C [Source:HGNC Symbol;Acc:HGNC:6175]	-
ENSG00000170214	2000.2	2108.69	2017.06	993.615	974.328	980.083	2041.98	982.675	1.05531	4.04914e-37	5.05375e-35	ADRA1B	5	159865080	159972544	+	2687	protein_coding	adrenoceptor alpha 1B [Source:HGNC Symbol;Acc:HGNC:278]	-
ENSG00000085433	834.184	1009.34	985.861	354.862	363.762	351.148	943.127	356.591	1.40359	4.16166e-34	4.48989e-32	WDR47	1	108970214	109042113	-	4423	protein_coding	WD repeat domain 47 [Source:HGNC Symbol;Acc:HGNC:29141]	-
ENSG00000262001	898.509	731.625	762.065	303.72	256.715	252.357	797.4	270.931	1.55791	2.12124e-33	2.18958e-31	DLGAP1-AS2	18	3603000	3608336	+	3171	antisense	DLGAP1 antisense RNA 2 [Source:HGNC Symbol;Acc:HGNC:28146]	-
ENSG00000244405	1693.89	1463.25	1526.06	722.249	711.666	628.936	1561.07	687.617	1.18296	5.53509e-32	5.53393e-30	ETV5	3	186046308	186110318	-	5802	protein_coding	ETS variant 5 [Source:HGNC Symbol;Acc:HGNC:3494]	ETS
ENSG00000172115	5510.51	4102.46	4692.97	1856.77	2253.94	1855.51	4768.65	1988.74	1.26154	1.28844e-30	1.16057e-28	CYCS	7	25120091	25125361	-	4457	protein_coding	cytochrome c, somatic [Source:HGNC Symbol;Acc:HGNC:19986]	-
ENSG00000066468	988.36	994.014	1025.41	445.665	403.409	464.61	1002.6	437.895	1.19515	4.23924e-30	3.71342e-28	FGFR2	10	121478334	121598458	-	7578	protein_coding	fibroblast growth factor receptor 2 [Source:HGNC Symbol;Acc:HGNC:3689]	-
ENSG00000102934	1860.32	1596.36	1608.05	742.08	786.004	816.736	1688.24	781.607	1.11047	6.08265e-30	5.18546e-28	PLLP	16	57248547	57284687	-	8720	protein_coding	plasmolipin [Source:HGNC Symbol;Acc:HGNC:18553]	-
ENSG00000125266	1010.82	1130	1048.56	492.633	463.871	468.523	1063.13	475.009	1.16276	9.75696e-30	8.15956e-28	EFNB2	13	106489731	106535662	-	5019	protein_coding	ephrin B2 [Source:HGNC Symbol;Acc:HGNC:3227]	-
ENSG00000179314	282.826	326.55	279.745	81.4096	85.2413	67.4908	296.374	78.0472	1.92612	1.20544e-25	7.82963e-24	WSCD1	17	6057807	6124427	+	7136	protein_coding	WSC domain containing 1 [Source:HGNC Symbol;Acc:HGNC:29060]	-
ENSG00000144857	254.237	304.525	267.205	64.7102	75.3295	74.3377	275.322	71.4591	1.94518	6.16801e-25	3.77514e-23	BOC	3	113211003	113287459	+	10330	protein_coding	BOC cell adhesion associated, oncogene regulated [Source:HGNC Symbol;Acc:HGNC:17173]	-
ENSG00000106003	875.025	858.989	822.837	374.693	411.339	411.792	852.284	399.274	1.09336	3.38734e-24	1.97813e-22	LFNG	7	2512529	2529177	+	3418	protein_coding	LFNG O-fucosylpeptide 3-beta-N-acetylglucosaminyltransferase [Source:HGNC Symbol;Acc:HGNC:6560]	-
ENSG00000041982	3315.29	4640.65	4239.59	1787.88	1910	1980.71	4065.18	1892.86	1.10281	3.76106e-24	2.18967e-22	TNC	9	115019578	115118257	-	9636	protein_coding	tenascin C [Source:HGNC Symbol;Acc:HGNC:5318]	-
ENSG00000113448	707.576	757.481	809.332	364.256	314.203	316.913	758.13	331.791	1.19317	1.03849e-23	5.81557e-22	PDE4D	5	58969038	60522120	-	16308	protein_coding	phosphodiesterase 4D [Source:HGNC Symbol;Acc:HGNC:8783]	-
ENSG00000166450	1069.02	1352.17	1362.07	593.873	594.707	567.314	1261.09	585.298	1.10792	6.98747e-23	3.63577e-21	PRTG	15	55611546	55743090	-	14566	protein_coding	protogenin [Source:HGNC Symbol;Acc:HGNC:26373]	-
ENSG00000105173	376.761	306.44	338.588	114.808	117.95	107.594	340.596	113.451	1.58568	8.39443e-22	4.04798e-20	CCNE1	19	29811898	29824308	+	2550	protein_coding	cyclin E1 [Source:HGNC Symbol;Acc:HGNC:1589]	-
ENSG00000178896	627.935	546.803	515.117	212.917	240.856	239.641	563.285	231.138	1.28396	1.60399e-21	7.58161e-20	EXOSC4	8	144078626	144080647	+	1407	protein_coding	exosome component 4 [Source:HGNC Symbol;Acc:HGNC:18189]	-
ENSG00000114948	626.914	666.506	669.459	319.376	297.353	290.504	654.293	302.411	1.11413	2.71619e-21	1.24984e-19	ADAM23	2	206443539	206621130	+	6421	protein_coding	ADAM metallopeptidase domain 23 [Source:HGNC Symbol;Acc:HGNC:202]	-
ENSG00000116574	539.105	509.456	571.066	180.562	249.777	211.275	539.876	213.872	1.33475	7.33442e-21	3.30326e-19	RHOU	1	228735077	228746669	+	4372	protein_coding	ras homolog family member U [Source:HGNC Symbol;Acc:HGNC:17794]	-
ENSG00000127989	785.174	686.617	658.848	327.726	371.692	314.957	710.213	338.125	1.0702	5.02244e-18	1.75016e-16	MTERF1	7	91692008	91880720	-	4890	protein_coding	mitochondrial transcription termination factor 1 [Source:HGNC Symbol;Acc:HGNC:21463]	-
ENSG00000156381	502.348	502.753	437.946	253.622	211.121	209.319	481.016	224.687	1.09906	3.54185e-15	9.39378e-14	ANKRD9	14	102501760	102509799	-	7215	protein_coding	ankyrin repeat domain 9 [Source:HGNC Symbol;Acc:HGNC:20096]	-
ENSG00000110104	569.736	475.939	515.117	270.322	221.033	252.357	520.264	247.904	1.06962	4.48523e-15	1.17651e-13	CCDC86	11	60842071	60851081	+	3384	protein_coding	coiled-coil domain containing 86 [Source:HGNC Symbol;Acc:HGNC:28359]	-
ENSG00000130513	232.796	191.525	213.185	70.9725	79.2942	67.4908	212.502	72.5858	1.5491	8.21775e-15	2.07574e-13	GDF15	19	18374731	18389176	+	2087	protein_coding	growth differentiation factor 15 [Source:HGNC Symbol;Acc:HGNC:30142]	-
ENSG00000143882	141.924	123.534	127.332	37.5737	28.7442	39.1251	130.93	35.1476	1.89728	3.13139e-13	6.62938e-12	ATP6V1C2	2	10721100	10785110	+	3483	protein_coding	ATPase H+ transporting V1 subunit C2 [Source:HGNC Symbol;Acc:HGNC:18264]	-
ENSG00000108602	217.48	218.338	178.458	67.8413	82.2677	79.2283	204.759	76.4458	1.41995	1.89781e-12	3.63132e-11	ALDH3A1	17	19737984	19748943	-	3918	protein_coding	aldehyde dehydrogenase 3 family member A1 [Source:HGNC Symbol;Acc:HGNC:405]	-
ENSG00000173805	297.121	271.008	276.851	131.508	127.862	122.266	281.66	127.212	1.14679	1.96108e-12	3.74862e-11	HAP1	17	41717742	41734644	-	6223	protein_coding	huntingtin associated protein 1 [Source:HGNC Symbol;Acc:HGNC:4812]	-
ENSG00000165215	243.006	214.508	191.963	80.3659	92.1795	96.8346	216.492	89.7933	1.26784	5.8007e-11	8.94751e-10	CLDN3	7	73768997	73770270	-	1274	protein_coding	claudin 3 [Source:HGNC Symbol;Acc:HGNC:2045]	-
ENSG00000245848	408.413	359.109	310.614	183.693	178.412	170.194	359.379	177.433	1.01793	6.30142e-11	9.66521e-10	CEBPA	19	33299934	33302564	-	2631	protein_coding	CCAAT enhancer binding protein alpha [Source:HGNC Symbol;Acc:HGNC:1833]	C/EBP
ENSG00000181649	321.625	262.389	272.028	141.945	133.809	140.85	285.348	138.868	1.03843	3.39552e-10	4.71227e-09	PHLDA2	11	2928273	2929455	-	955	protein_coding	pleckstrin homology like domain family A member 2 [Source:HGNC Symbol;Acc:HGNC:12385]	-
ENSG00000214336	164.386	195.355	175.564	83.497	89.206	75.3158	178.435	82.6729	1.11074	3.59687e-08	3.58672e-07	FOXI3	2	88446787	88452656	-	2804	protein_coding	forkhead box I3 [Source:HGNC Symbol;Acc:HGNC:35123]	-
ENSG00000167941	35.7362	34.4745	25.0806	2.08743	1.98236	2.93438	31.7637	2.33472	3.76227	1.50013e-07	1.35061e-06	SOST	17	43753731	43758788	-	2300	protein_coding	sclerostin [Source:HGNC Symbol;Acc:HGNC:13771]	-
ENSG00000132932	19.3996	35.4321	26.0453	1.04371	1.98236	1.95625	26.959	1.66077	4.01439	1.21262e-06	9.37496e-06	ATP8A2	13	25372071	26025851	+	10415	protein_coding	ATPase phospholipid transporting 8A2 [Source:HGNC Symbol;Acc:HGNC:13533]	-
ENSG00000172478	84.7457	78.5252	93.57	34.4425	36.6736	32.2782	85.6136	34.4648	1.31288	4.82253e-06	3.35243e-05	MAB21L4	2	240886048	240896889	-	2772	protein_coding	mab-21 like 4 [Source:HGNC Symbol;Acc:HGNC:26216]	-
ENSG00000131979	129.671	128.322	121.545	73.0599	57.4883	45.972	126.512	58.8401	1.10697	5.12755e-06	3.54382e-05	GCH1	14	54842008	54902852	-	2951	protein_coding	GTP cyclohydrolase 1 [Source:HGNC Symbol;Acc:HGNC:4193]	-
ENSG00000168389	76.5775	65.1184	71.3833	16.6994	36.6736	19.5625	71.0264	24.3118	1.54361	1.09528e-05	7.08036e-05	MFSD2A	1	39955112	39969968	+	4007	protein_coding	major facilitator superfamily domain containing 2A [Source:HGNC Symbol;Acc:HGNC:25897]	-
ENSG00000128564	144.987	133.11	97.4285	54.2731	69.3824	56.7314	125.175	60.129	1.0563	2.18166e-05	0.000132817	VGF	7	101162509	101165593	-	2704	protein_coding	VGF nerve growth factor inducible [Source:HGNC Symbol;Acc:HGNC:12684]	-
ENSG00000133401	87.8088	115.873	109.969	61.5791	50.5501	36.1907	104.55	49.4399	1.08408	6.87657e-05	0.000375508	PDZD2	5	31639410	32110931	+	15642	protein_coding	PDZ domain containing 2 [Source:HGNC Symbol;Acc:HGNC:18486]	-
ENSG00000274070	81.6826	126.406	106.11	68.8851	25.7706	51.8407	104.733	48.8321	1.10444	0.000434133	0.00195754	CASTOR2	7	74964818	75024798	+	1363	protein_coding	cytosolic arginine sensor for mTORC1 subunit 2 [Source:HGNC Symbol;Acc:HGNC:37073]	-
ENSG00000144893	33.6941	54.5846	52.0905	25.0491	14.8677	11.7375	46.7897	17.2181	1.44917	0.000590751	0.00258442	MED12L	3	151085697	151437072	+	12619	protein_coding	mediator complex subunit 12 like [Source:HGNC Symbol;Acc:HGNC:16050]	-
ENSG00000078237	18.3786	18.1949	28.9392	3.13114	6.93824	3.91251	21.8375	4.66063	2.22511	0.000721985	0.00309124	TIGAR	12	4307763	4354593	+	4017	protein_coding	TP53 induced glycolysis regulatory phosphatase [Source:HGNC Symbol;Acc:HGNC:1185]	-
ENSG00000130940	65.3461	78.5252	95.4993	41.7485	45.5942	32.2782	79.7902	39.8736	1.00269	0.000744012	0.00317632	CASZ1	1	10636604	10796650	-	11336	protein_coding	castor zinc finger 1 [Source:HGNC Symbol;Acc:HGNC:26002]	Others
ENSG00000154736	30.631	34.4745	32.7977	4.17485	17.8412	5.86876	32.6344	9.29494	1.80733	0.000849815	0.00356818	ADAMTS5	21	26917912	26966513	-	9056	protein_coding	ADAM metallopeptidase with thrombospondin type 1 motif 5 [Source:HGNC Symbol;Acc:HGNC:221]	-
ENSG00000170298	27.5679	32.5592	19.2928	6.26228	9.91178	5.86876	26.4733	7.34761	1.84795	0.00104161	0.00426929	LGALS9B	17	20449395	20467539	-	2670	protein_coding	galectin 9B [Source:HGNC Symbol;Acc:HGNC:24842]	-
ENSG00000118729	14.2945	5.74575	9.64639	1.04371	0	0	9.89553	0.347904	4.77969	0.00108785	0.00443689	CASQ2	1	115700007	115768781	-	2769	protein_coding	calsequestrin 2 [Source:HGNC Symbol;Acc:HGNC:1513]	-
ENSG00000158050	50.0306	27.7711	50.1612	14.612	21.8059	11.7375	42.6543	16.0518	1.40859	0.0013079	0.00520109	DUSP2	2	96143166	96145440	-	1932	protein_coding	dual specificity phosphatase 2 [Source:HGNC Symbol;Acc:HGNC:3068]	-
ENSG00000110799	37.7782	22.983	20.2574	9.39342	7.92942	8.80314	27.0062	8.70866	1.63121	0.00263127	0.00953449	VWF	12	5948874	6124770	-	10391	protein_coding	von Willebrand factor [Source:HGNC Symbol;Acc:HGNC:12726]	-
ENSG00000272989	21.4417	21.0677	13.5049	6.26228	4.95589	1.95625	18.6715	4.39147	2.09472	0.00268288	0.00970492	LINC02012	3	197505262	197506986	-	1725	lincRNA	long intergenic non-protein coding RNA 2012 [Source:HGNC Symbol;Acc:HGNC:52847]	-
ENSG00000179776	20.4207	17.2372	27.9745	4.17485	8.9206	5.86876	21.8775	6.3214	1.7875	0.00352732	0.0123524	CDH5	16	66366622	66404786	+	6082	protein_coding	cadherin 5 [Source:HGNC Symbol;Acc:HGNC:1764]	-
ENSG00000172164	21.4417	21.0677	20.2574	11.4808	3.96471	2.93438	20.9223	6.12665	1.78337	0.00555492	0.0183715	SNTB1	8	120535745	120813273	-	6868	protein_coding	syntrophin beta 1 [Source:HGNC Symbol;Acc:HGNC:11168]	-
ENSG00000115919	24.5048	32.5592	19.2928	6.26228	14.8677	4.89064	25.4523	8.67353	1.55175	0.00688618	0.0220487	KYNU	2	142877498	143055832	+	17600	protein_coding	kynureninase [Source:HGNC Symbol;Acc:HGNC:6469]	-
ENSG00000107551	37.7782	28.7287	24.116	12.5246	12.8853	11.7375	30.2076	12.3825	1.28524	0.00714823	0.0227114	RASSF4	10	44959407	44995891	+	9481	protein_coding	Ras association domain family member 4 [Source:HGNC Symbol;Acc:HGNC:20793]	-
ENSG00000092758	38.7993	44.0507	24.116	13.5683	19.8236	14.6719	35.6553	16.0212	1.15251	0.00989345	0.0300358	COL9A3	20	62816244	62841159	+	4841	protein_coding	collagen type IX alpha 3 chain [Source:HGNC Symbol;Acc:HGNC:2219]	-
ENSG00000111335	32.6731	37.3473	33.7624	21.918	13.8765	13.6938	34.5943	16.4961	1.07256	0.0134489	0.0390008	OAS2	12	112978395	113011723	+	6264	protein_coding	2'-5'-oligoadenylate synthetase 2 [Source:HGNC Symbol;Acc:HGNC:8087]	-
